# Supplementary material for: An Analysis of the Effectiveness and Safety of Upadacitinib in the Treatment of Inflammatory Bowel Disease: A Multicenter Real-World Study
Source: Biomedicines. 2025 Jan 14;13(1):190. doi: 10.3390/biomedicines13010190 (PMC11761900; doi:10.3390/biomedicines13010190)
Supplement: Supplementary file 1 [file biomedicines-13-00190-s001.zip]

Archive with 6 entries (6 files):
- Supplemental Figure 1.tif
- Supplemental Figure 2.tif
- Supplemental Figure 3.pdf
- Supplemental Figure 3.tif
- Supplemental Table.pdf
- Supplemental Text.pdf
